# Supplementary material for: The Acute Toxicity of Mineral Fibres: A Systematic In Vitro Study Using Different THP-1 Macrophage Phenotypes
Source: Int J Mol Sci. 2022 Mar 4;23(5):2840. doi: 10.3390/ijms23052840 (PMC8911508; doi:10.3390/ijms23052840)
Supplement: Supplementary file 1 [file ijms-23-02840-s001.zip]

Archive with 1 entries (1 files):
- ijms-1614845-supplementary.pdf
